# Supplementary material for: Melanoma Presentations Before, During, and After the COVID-19 Pandemic: A Multicenter Cohort Study from North Rhine-Westphalia, Germany
Source: Cancers (Basel). 2026 Feb 6;18(3):539. doi: 10.3390/cancers18030539 (PMC12896566; doi:10.3390/cancers18030539)
Supplement: Supplementary file 1 [file cancers-18-00539-s001.zip]

Archive with 1 entries (1 files):
- cancers-4100205-supplementary.pdf
